# Supplementary material for: Oyster Mushroom Spherical Virus Crosses the Species Barrier and Is Pathogenic to a New Host Pleurotus pulmonarius
Source: Int J Mol Sci. 2023 Jun 24;24(13):10584. doi: 10.3390/ijms241310584 (PMC10341456; doi:10.3390/ijms241310584)
Supplement: Supplementary file 1 [file ijms-24-10584-s001.zip]

Archive with 1 entries (1 files):
- ijms-2391083-supplementary.pdf
